# Supplementary material for: Unveiling the Hidden Culprit: A Case Report on Tachy-Bradyarrhythmias Presenting as Seizure Disorders
Source: Curr Cardiol Rev. 2025 Mar 20;21(6):e1573403X344795. doi: 10.2174/011573403X344795250304084151 (PMC12676045; doi:10.2174/011573403X344795250304084151)
Supplement: Supplementary file 1 [file CCR-21-6-E1573403X344795_SD1.zip]

Archive with 3 entries (2 files):
- CCR-21-6-E1573403X344795_SD1/
- CCR-21-6-E1573403X344795_SD1/Apical 4 Chamber Ultrasound Enhancing Agent.mp4
- CCR-21-6-E1573403X344795_SD1/Parasternal Long Axis Ultrasound Enhancing Agent.mp4
